# Supplementary material for: Growth and Liquid-Phase Exfoliation of GaSe1−xSx Crystals
Source: Materials (Basel). 2022 Oct 12;15(20):7080. doi: 10.3390/ma15207080 (PMC9605154; doi:10.3390/ma15207080)
Supplement: Supplementary file 1 [file materials-15-07080-s001.zip]

Archive with 1 entries (1 files):
- materials-1906192-supplementary.pdf
